# Supplementary material for: Neural cells are susceptible to historic and recently emerged Oropouche virus strains
Source: PLoS Pathog. 2026 Feb 9;22(2):e1013933. doi: 10.1371/journal.ppat.1013933 (PMC12904570; doi:10.1371/journal.ppat.1013933)
Supplement: S1 Table — (XLSX) [file ppat.1013933.s001.xlsx]

## Sheet: Figure 1
A	N2a
dpi	Mock						MOI 0.01						MOI 0.1
0	0						2.949	3.003	3.053	2.882	2.927	3.105	4.05	3.89	3.936	4.139	3.952	4.236
24			0				3.592	4.009	4.215	4.129	4.3	4.223	5.236	4.522	4.657	4.32	5.103	5.403
48		0	0	0			5.352	5.264	5.48	5.406	5.321	5.685	6.056	4.218	6.148	6.386	6.495	6.408
72	0		0	0			6.885	6.697		6.561	6.219	6.249	8.268	6.819		7.369	7.452	7.495
B	Sh-Sy5y
dpi	Mock						MOI 0.01						MOI 0.001
0	0			0			3.66522	3.77023	3.92243	3.73282	3.62948	4.13639	2.7445	3.09845	2.93833	3.12728	3.04915	2.64623
24	0			0			3.70855	3.59718	3.92695	4.16305	4.04585	4.25045	3.00961	3.01103	2.9344	3.39912	2.86065	3.35202
48	0	0		0	0		4.9488	4.25972	4.73365	5.40841	5.08503	5.87945	5.91487	3.96208	4.49021	4.68767	5.02669	4.63609
72	0	0	0	0			7.06492	7.83628	6.51304	5.95744	6.27556	6.16696	6.70003	6.96754	6.15091	6.1793	5.92081	6.63507
C	BV2
dpi	Mock						MOI 0.01						MOI 0.1
0	0	0					2.30479	2.90096	3.22651	2.54644	3.30201	2.02698	3.90099	3.98934	3.50861	3.32456	2.40877	3.35654
24	0	0					3.79549	4.18253	4.46125	2.96079	3.16042	3.04137	5.05204	4.96873	4.66798	4.00926	3.57958	3.89585
48	0	0	0	0			4.89337	5.15201	5.29039	3.59763	3.55968	3.39099	7.03915	5.43771	6.05509	4.83663	4.25001	5.29984
72	0	0	0				5.44764	5.1975	4.84931	5.83226	4.62911	4.40428	5.41218	6.23781	5.69908	6.87594	6.30449	6.56465
dpi	HMC3
dpi	Mock						MOI 0.01						MOI 0.1
0	0	0					1.58158	1.2592	1.60437	3.93329	4.16189	4.15449	2.38009	2.63385		2.88242	3.0647	3.18855
24	0	0					3.34654	3.26394	3.19152	4.28654	4.1992	4.14958	4.19176	4.09121	3.91363	3.02178	3.174	3.05454
48	0	0	0	0			1.41716	2.81446	1.00152	5.03746	4.63512	4.43535	4.64001	4.99175	5.06746	3.89921	3.27593	3.44463
72	0	0	0	0			5.25156	5.16217	5.29199	6.03324	5.57412	5.40382	5.52287	5.0504	5.57422	6.05143	5.79145	5.35245
E	C8-D1A
dpi	Mock						MOI 0.01						MOI 0.001
0	0	0					2.69611	2.50491	2.8493	2.83255	2.73888	2.68361	1.7644	1.8474	1.85431	1.62836	1.67816
24	0	0					2.58104	2.69241	2.75161	2.70453	2.48833	2.92714	1.78969	1.592	1.55293	1.57284	1.57931	1.68654
48	0	0	0	0			3.96614	4.57104	3.62593	4.67869	4.09905	4.45999	2.73042	3.32659	1.90322	3.35455	3.25337	2.23734
72	0	0	0	0			5.49246	5.10712	5.00992	5.65017	5.86353	5.93413	5.97227	5.38614	5.67354	5.27781	5.93507	5.64895
F	h-TERT astrocytes
dpi	Mock						MOI 0.01						MOI 0.001
0	0	0					2.70165	2.67695	2.66809				0	0	0
24	0	0					3.35976	3.10223	3.08638				2.7927	2.71677	2.50084
48	0	0					4.00108	3.92965	3.88889				3.44263	3.12714	2.97925
72	0	0					4.61403	4.80997	4.67134				4.29461	3.62111	4.16881
	RT-qPCR

## Sheet: Figure 2
A	iPSC-derived NPCs Experiment 1 (shown in figure)
hpi	MOI 0.01			MOI 0.001			MOI 0.0001			Mock
0	3.94631	3.79265	3.85559	2.93522	3.05597	3.07541	2.21875	2.31052	2.13462	0	0	0
16	5.31189	5.27662	5.15224	4.57632	4.84087	5.01057	3.90573	3.44833	3.37475	0	0	0
48	6.33429	6.30449	6.26482	6.26934	5.92878	5.91599	3.7275	6.2837	6.35515	0	0	0
72		5.27416	6.53857	3.67661	5.22769	6.60701	3.7275		6.8004	0	0	0
C	iPSC-derived neurons Experiment 1 (shown in figure)
hpi	MOI 0.01			MOI 0.001			MOI 0.0001			Mock
0	3.57956	3.35615	3.71306	2.3148	2.44134	2.66946	1.7141	1.64027	1.59133	0	0	0
16	3.34939	3.28796	3.76667	2.18841	2.4575	2.32438	1.63571	1.37183	1.54321	0	0	0
48	3.48159	3.53141	3.54768	2.7343	3.07054	2.98673	2.09469	1.99971	1.86842	0	0	0
72	5.03746	4.97165	5.17905	4.56569	4.63662	4.58422	3.58993	3.70686	4.10522	0	0	0
	5.18255	5.35612	5.36458	5.04432	5.36343	4.9882	5.30582	5.19181	4.81426	0	0	0
	RT-qPCR

## Sheet: Figure 3
A	Rat cortical neurons Experiment 2 (shown in paper)
	OROV-BeAn			OROV-AM0088			OROV-240023			mock
0	2.81291			2.77815			1.69897			0
24	6.09691	4.51851	6.21748	3.09691	4.84198	5.19033	3.92942	4.0607	3.72428	0
48	5.62325	5.59106	5.57978	5.16137	4.78176	5.21748	4.8451	5.07918	4.78176	0
72	5.66276	5.47712	5.44716	4.47712	4.49831	4.42325	5.37107	5.19033	5.24304	0
	VPAs

## Sheet: Figure 4
A	BSC
hpi	OROV-BeAn											OROV-CDC 240023											OROV-AM0088											mock
24	3.50515	3.14613	3.6721	3.17609	3.65321	3.11394	3.30103	3.23045	5.04139	3.39794	3.45484	2.95424	3.30103	3.23045	2.09691	1.87506							3.16879	3.46982	3.05115	3.0607	3.07918							0	0
48	4.04922	3.91381	3.23045	3.716	3.07918	3.74036	3.77815	4				3.95424	3.69897	3.11394	2.62839								3.24304	2.95424	3.0607	3.38917	4.02119							0	0
72			3.85733	3.07918	2.62325	3.07918	3.47712	3.11394				3.49136	3.77815	3.37107	4.86034	4.16879							2.60206	2.30103	3.47712	3.30643	3.18327							0	0
	VPAs
C	IFN-b
hpi	OROV-BeAn					OROV-AM0088					OROV-CDC 240023					mock
24	62.1944	57.1962	33.3271	53.3031	49.1036	2.4006	3.03138	6.98142			1.88894	2.73351	3.27062			1	8.08096
48	36.505	61.1976	67.4142	113.087	144.526	29.7854	14.0275	20.2761			10.7126	33.1949	34.7877			1	4.43633
72	46.9465	3.89855	4.90227	9.30332	21.2364	17.7846	32.7161	39.7496			12.2545	27.1491	35.037			0.98238
D	IFN-a
hpi	OROV-BeAn					OROV-AM0088					OROV-CDC 240023					mock
24	5.63227	2.19018	6.20073	3.44969	11.4142	1.49199	1.99651	3.66087			1.87089	2.3569	2.32826			1	2.19729
48	4.39069	5.26061	7.91319	11.7818	16.2185	10.3764	3.16897	5.17053			4.82526	8.07217	9.95553			1	2.17465
72	4.34216	3.46612	3.14753	2.89537	8.26337	2.89176	7.17607	11.9139			3.62656	9.67544	19.7123			1.18876
E	IL-1b
	OROV-BeAn					OROV-AM0088					OROV-CDC 240023					mock
24	5.672	3.49	3.893	1.91	5.392	17.6159	20.9087	16.0461			0.84643	0.883	0.65327			1	0.551
48	2.724	7.972	8.427	2.435	6.247	15.5127	16.079	30.1104			0.68318	3.22781	22.9917			1	0.50662
72	0.731	0.179	0.536	1.016	0.758	19.7056	21.3572	20.4156			4.07194	4.22952	1.31322			0.599
F	MCP-1
	OROV-BeAn					OROV-AM0088					OROV-CDC 240023					mock
24	3.29984	2.09346	3.7304	6.38028	4.98471	39.7709	15.351	10.6382			9.59061	4.32687	2.70421			1	1.04444
48	39.2517	35.0145	31.9462	34.2961	41.1531	24.1034	22.8739	25.2328			21.8455	21.3307	32.2541			5.79458	21.6545
72	22.537	14.1059	16.8924	18.3576	17.7284	14.8467	17.8869	31.2424			14.4128	15.8851	7.25857			1
